# Supplementary material for: Unexpected Amanita phalloides-Induced Hematotoxicity—Results from a Retrospective Study
Source: Toxins (Basel). 2024 Jan 29;16(2):67. doi: 10.3390/toxins16020067 (PMC10891511; doi:10.3390/toxins16020067)
Supplement: Supplementary file 1 [file toxins-16-00067-s001.zip]

Archive with 1 entries (1 files):
- toxins-2807858-supplementary.pdf
